# Supplementary material for: Evaluating the effects of antimicrobial stewardship program on antimicrobial consumption and resistance patterns: a quasi-experimental study
Source: BMC Infect Dis. 2026 May 20;26:988. doi: 10.1186/s12879-026-13358-8 (PMC13195955; doi:10.1186/s12879-026-13358-8)
Supplement: Supplementary file 8 — Supplementary Material 8 [file 12879_2026_13358_MOESM8_ESM.xlsx]

## Sheet: Sheet1
Org	Organism	Number of patients	AMK %S	AMP %S	SAM %S	FEP %S	FOX %S	CAZ %S	CRO %S	CIP %S	CLI %S	COL %S	GEN %S	LVX %S	IPM %S	LNZ %S	MEM %S	MFX %S	NIT %S	TZP %S	RIF %S	TEC %S	TGC %S	SXT %S	VAN %S	VOR %S	CZO %S	ERY %S	ETP %S	ATM %S	CLR %S	AZM %S	DOX %S	AMC %S	CTX %S	AMB %S	CAS %S	FLU %S	ITR %S	AMK Number	AMP Number	SAM Number	FEP Number	FOX Number	CAZ Number	CRO Number	CIP Number	CLI Number	COL Number
aba	Acinetobacter baumannii	5	20	0	0	0		0		20			20	20	20		20			0				20											0					5	1	4	5		5		5
buk	Burkholderia sp.	2	0			0		0	0	0			0	0			0			0				50			0													1			1		2	1	1
can	Candida sp.	4																								100										100	100	100	100
ci-	Citrobacter sp.	2	100			100		50		100			100	100	100		100			50			100	100					100	50					50					2			2		2		2
cry	Cryptococcus sp.	2																								100										100		100	100
eco	Escherichia coli	14	92.9	0	14.3	21.4	72.7	28.6		64.3			85.7	64.3	92.9		100		81.8	71.4			100	28.6			40		92.9	28.6				14.3	21.4					14	14	14	14	11	14		14
en-	Enterobacter sp.	1	100			100		100		100				100	100		100						100	100					100	100					0					1			1		1		1
ent	Enterococcus sp.	1		100									0			100					0	100	100		100			0					0								1
kpn	Klebsiella pneumoniae ss. pneumoniae	19	57.9	0	21.1	36.8	44.4	31.6	50	38.9			42.1	58.8	41.2		36.8		57.1	47.4			100	36.8			26.7		41.2	35.3				11.8	29.4					19	2	19	19	18	19	2	18
mic	Micrococcus sp.	2		100							100														100			50													2							2
mlu	Micrococcus luteus	2		100							100														100			100													2							2
mme	Methylobacterium mesophilicum	2	50			0		50	50	50			0	100	100		50			50				50						50			100		50					2			2		2	2	2
pae	Pseudomonas aeruginosa	3	33.3			33.3		66.7	0	33.3		100	33.3	66.7	33.3		33.3			33.3				100						66.7			100		0					3			3		3	1	3		2
pma	Stenotrophomonas maltophilia	5						40						80										100																					5
pr-	Proteus sp.	2	100	0	0	50	0	0		100			100	100	100		100			100				0			0		50	50				0	0					2	2	2	2	2	2		2
sau	Staphylococcus aureus ss. aureus	11		18.2						81.8	100		63.6	81.8		100		100	100		100	100	100	90.9	100			54.5			55.6	55.6	75				100				11						11	8
sma	Serratia marcescens	1	100			100		100		100			100	100	100		100			100			100	100					100	100					100					1			1		1		1
str	Streptococcus sp.	1		100		100			100		100			100		100	100	100			100			100	100			100				100	100	100							1		1			1		1
[truncated: 27 more columns]
