# Supplementary material for: Evaluating the effects of antimicrobial stewardship program on antimicrobial consumption and resistance patterns: a quasi-experimental study
Source: BMC Infect Dis. 2026 May 20;26:988. doi: 10.1186/s12879-026-13358-8 (PMC13195955; doi:10.1186/s12879-026-13358-8)
Supplement: Supplementary file 9 — Supplementary Material 9 [file 12879_2026_13358_MOESM9_ESM.xlsx]

## Sheet: Sheet1
Org	Organism	Number of patients	AMK %S	AMP %S	SAM %S	FEP %S	FOX %S	CAZ %S	CRO %S	CIP %S	CLI %S	COL %S	GEN %S	LVX %S	IPM %S	LNZ %S	MEM %S	MFX %S	NIT %S	TZP %S	RIF %S	TEC %S	TGC %S	SXT %S	VAN %S	VOR %S	CZO %S	ERY %S	ETP %S	ATM %S	CLR %S	AZM %S	DOX %S	AMC %S	CTX %S	AMB %S	CAS %S	FLU %S	AMK Number	AMP Number	SAM Number	FEP Number	FOX Number	CAZ Number	CRO Number	CIP Number	CLI Number	COL Number	GEN Number
aba	Acinetobacter baumannii	8	50	0	0	12.5		25	0	0			25	12.5	33.3		25			25				25			0							0	0				6	1	6	8		8	2	8			8
aer	Aeromonas sp.	1	100			100	100	100		100			100	100			100			100				100			0												1			1	1	1		1			1
atr	Aeromonas enteropelogenes	1	100			100	100	100		100				100			100			100				100			0												1			1	1	1		1
buk	Burkholderia sp.	2						100						0			0							0																				1
can	Candida sp.	9																								100										55.6	57.1	80
ci-	Citrobacter sp.	2	100	0	0	0	0	0		0			100	0	100		100		100	100			50	0			0		50	0				0	0				2	1	1	2	1	2		2			2
cry	Cryptococcus sp.	3																																		100
eco	Escherichia coli	11	81.8	9.1	9.1	36.4	18.2	9.1	0	27.3			36.4	27.3	87.5		63.6		75	45.5			100	18.2			20		75	37.5				12.5	12.5				11	11	11	11	11	11	3	11			11
en-	Enterobacter sp.	4	100			100		100		100			75	100	100		100		0	100			100	75					100	100					25				4			4		4		4			4
kpn	Klebsiella pneumoniae ss. pneumoniae	42	58.5	0	11.9	16.7	42.1	11.9	40	45.2			47.6	46.3	40.6		50		14.3	35.7			96.9	40.5			13.5		34.4	3.3				6.3	3.1				41	10	42	42	38	42	10	42			42
pae	Pseudomonas aeruginosa	6	66.7			66.7		66.7	0	50		100	66.7	50	66.7		66.7			66.7				0						83.3			0		0				6			6		6	2	6		4	6
pan	Pantoea sp.	2	50		0	0	0	0		0			50	0	50		50		0	0			50	50			0		0	0				0	0				2		2	2	2	2		2			2
pma	Stenotrophomonas maltophilia	6						60						100										100																				5
pr-	Proteus sp.	3	66.7	0	0	33.3	33.3	33.3	0	66.7			33.3	66.7	0		66.7		0	100				33.3			0		100	50				0	0				3	3	3	3	3	3	1	3			3
sau	Staphylococcus aureus ss. aureus	13		15.4			0			61.5	75		38.5	69.2		100		50	100		92.3	100	92.3	69.2	92.3			50			44.4	40	70							13			1			13	12		13
sma	Serratia marcescens	4	100	0	0	66.7	0	50	100	100			100	75	50		100			50			50	75			0		0	50				0	0				3	1	1	3	2	4	1	3			3
spa	Sphingomonas paucimobilis	1	100			100		100	100	100			100	100			100			100				100			0												1			1		1	1	1			1
yes	Yersinia pseudotuberculosis	1	100	0	0	0	0	0		0			100	0	100		100			0			100	0			0		0	0				0	0				1	1	1	1	1	1		1			1
[truncated: 25 more columns]
