# Supplementary material for: Evaluating the effects of antimicrobial stewardship program on antimicrobial consumption and resistance patterns: a quasi-experimental study
Source: BMC Infect Dis. 2026 May 20;26:988. doi: 10.1186/s12879-026-13358-8 (PMC13195955; doi:10.1186/s12879-026-13358-8)
Supplement: Supplementary file 10 — Supplementary Material 10 [file 12879_2026_13358_MOESM10_ESM.xlsx]

## Sheet: Sheet1
Dispenced year	dispenced month	unit	product	unit	net quantity	charge	WHO DDD	DDD unit	DDD	DDD/1000 pts
			amikacin 0.5	g			1	g	0	0
			ampicillin-sulbactam 1.5	g	43.5		6	g	7.25	25.4582
			amoxicillin - clavulanate oral	g	15		1.5	g	10	35.1148
			amoxicillin - clavulanate IV	g			3	g	0	0
			anidulafungin	g			0.1	g	0	0
			amphotericin B	mg			35	mg	0	0
			Liposomal amphotericin B	mg			35	mg	0	0
			caspofungin	mg			50	mg	0	0
			cefazolin	g	494.5		3	g	164.833	578.809
			Cefotaxim	g			4	g	0	0
			ceftazidime	g	54		4	g	13.5	47.405
			ceftriaxone	g			2	g	0	0
			cefepime	g	71		4	g	17.75	62.3288
			ciprofloxacin oral	g	0.5		1	g	0.5	1.75574
			ciprofloxacin iv	g	1.2		0.8	g	1.5	5.26722
			clindamycin iv	g	12		1.8	g	6.66667	23.4099
			clindamycin oral	g			1.2	g	0	0
			colistin	MU	48		9	MU	5.33333	18.7279
			ertapenem	g			1	g	0	0
			erythromycin	g			1	g	0	0
			erythromycin ethylsuccinate tablets	g			2	g	0	0
			fluonazole oral	g	0.15		0.2	g	0.75	2.63361
			fluconazole iv	g			0.2	g	0	0
			gentamicin	g	1.76		0.24	g	7.33333	25.7509
			Linezoliod oral,IV	g	19.2		1.2	g	16	56.1837
			Levofloxacin oral ,iv	g			0.5	g	0	0
			meropenem 1 g	g	75.5		3	g	25.1667	88.3723
			meropenem 500 mg	g			3	g	0	0
			metronidazol tab	g	19		2	g	9.5	33.3591
			metronidazole vial	g	4.5		1.5	g	3	10.5344
			nitrofurantoin	g			0.2	g	0	0
			piperacillin, tazobactam	g	463.5		14	g	33.1071	116.255
			tigecycline	g	1.35		0.1	g	13.5	47.405
			vancomycin	g	160.5		2	g	80.25	281.796
			voriconazole tab, vial	g			0.4	g	0	0
			azithromycin	g	0.5		0.3	g	1.66667	5.85247
			teicoplanin	g			0.4	g	0	0
			trimethoprim- sulfamethoxazole	g	21.12		0.4	g	52.8	185.406
			imipenem	g			2	g		0
			Ceftazidime-Avibactam	g			6	g	0	0
			Aztreonam	g			4	g	0	0
			ceftaroline	g			1.2	g	0	0
										0
										0
										0
										0
										0
										0
										0
										1651.83
