# Supplementary material for: Evaluating the effects of antimicrobial stewardship program on antimicrobial consumption and resistance patterns: a quasi-experimental study
Source: BMC Infect Dis. 2026 May 20;26:988. doi: 10.1186/s12879-026-13358-8 (PMC13195955; doi:10.1186/s12879-026-13358-8)
Supplement: Supplementary file 11 — Supplementary Material 11 [file 12879_2026_13358_MOESM11_ESM.xlsx]

## Sheet: Sheet1
Dispenced year	dispenced month	unit	product	unit	net quantity	charge	WHO DDD	DDD unit	DDD	DDD/1000 pts
			amikacin 0.5	g			1	g	0	0
			ampicillin-sulbactam 1.5	g			6	g	0	0
			amoxicillin - clavulanate oral	g	13		1.5	g	8.66667	28.4125
			amoxicillin - clavulanate IV	g			3	g	0	0
			anidulafungin	g			0.1	g	0	0
			amphotericin B	mg			35	mg	0	0
			Liposomal amphotericin B	mg			35	mg	0	0
			caspofungin	mg			50	mg	0	0
			cefazolin	g	439		3	g	146.333	479.734
			Cefotaxim	g			4	g	0	0
			ceftazidime	g	120		4	g	30	98.351
			ceftriaxone	g			2	g	0	0
			cefepime	g	26		4	g	6.5	21.3094
			ciprofloxacin oral	g			1	g	0	0
			ciprofloxacin iv	g	1.2		0.8	g	1.5	4.91755
			clindamycin iv	g			1.8	g	0	0
			clindamycin oral	g			1.2	g	0	0
			colistin	MU			9	MU	0	0
			ertapenem	g			1	g	0	0
			erythromycin	g			1	g	0	0
			erythromycin ethylsuccinate tablets	g			2	g	0	0
			fluonazole oral	g			0.2	g	0	0
			fluconazole iv	g	0.3		0.2	g	1.5	4.91755
			gentamicin	g	1.76		0.24	g	7.33333	24.0414
			Linezoliod oral,IV	g	10.2		1.2	g	8.5	27.8661
			Levofloxacin oral ,iv	g	20		0.5	g	40	131.135
			meropenem 1 g	g	156		3	g	52	170.475
			meropenem 500 mg	g			3	g	0	0
			metronidazol tab	g	2		2	g	1	3.27837
			metronidazole vial	g	4		1.5	g	2.66667	8.74231
			nitrofurantoin	g			0.2	g	0	0
			piperacillin, tazobactam	g	720		14	g	51.4286	168.602
			tigecycline	g	1.1		0.1	g	11	36.062
			vancomycin	g	176.5		2	g	88.25	289.316
			voriconazole tab, vial	g	0.4		0.4	g	1	3.27837
			azithromycin	g	3.5		0.3	g	11.6667	38.2476
			teicoplanin	g			0.4	g	0	0
			trimethoprim- sulfamethoxazole	g	18.24		0.4	g	45.6	149.493
			imipenem	g			2	g		0
			Ceftazidime-Avibactam	g			6	g	0	0
			Aztreonam	g			4	g	0	0
			ceftaroline	g			1.2	g	0	0
										0
										0
										0
										0
										0
										0
										0
										1688.18
