# Supplementary material for: Evaluating the effects of antimicrobial stewardship program on antimicrobial consumption and resistance patterns: a quasi-experimental study
Source: BMC Infect Dis. 2026 May 20;26:988. doi: 10.1186/s12879-026-13358-8 (PMC13195955; doi:10.1186/s12879-026-13358-8)
Supplement: Supplementary file 12 — Supplementary Material 12 [file 12879_2026_13358_MOESM12_ESM.xlsx]

## Sheet: Sheet1
Dispenced year	dispenced month	unit	product	unit	net quantity	charge	WHO DDD	DDD unit	DDD	DDD/1000 pts
			amikacin 0.5	g			1	g	0	0
			ampicillin-sulbactam 1.5	g	106.5		6	g	17.75	55.2357
			amoxicillin - clavulanate oral	g	22		1.5	g	14.6667	45.6408
			amoxicillin - clavulanate IV	g			3	g	0	0
			anidulafungin	g			0.1	g	0	0
			amphotericin B	mg			35	mg	0	0
			Liposomal amphotericin B	mg			35	mg	0	0
			caspofungin	mg	150		50	mg	3	9.33562
			cefazolin	g	606		3	g	202	628.598
			Cefotaxim	g			4	g	0	0
			ceftazidime	g			4	g	0	0
			ceftriaxone	g	4		2	g	2	6.22374
			cefepime	g	21		4	g	5.25	16.3373
			ciprofloxacin oral	g	1.5		1	g	1.5	4.66781
			ciprofloxacin iv	g	0.4		0.8	g	0.5	1.55594
			clindamycin iv	g	5.4		1.8	g	3	9.33562
			clindamycin oral	g			1.2	g	0	0
			colistin	MU	97		9	MU	10.7778	33.5391
			ertapenem	g			1	g	0	0
			erythromycin	g			1	g	0	0
			erythromycin ethylsuccinate tablets	g			2	g	0	0
			fluonazole oral	g			0.2	g	0	0
			fluconazole iv	g	1.6		0.2	g	8	24.895
			gentamicin	g	2.72		0.24	g	11.3333	35.2679
			Linezoliod oral,IV	g	19.8		1.2	g	16.5	51.3459
			Levofloxacin oral ,iv	g	45		0.5	g	90	280.068
			meropenem 1 g	g	313		3	g	104.333	324.672
			meropenem 500 mg	g			3	g	0	0
			metronidazol tab	g	5		2	g	2.5	7.77968
			metronidazole vial	g	9		1.5	g	6	18.6712
			nitrofurantoin	g			0.2	g	0	0
			piperacillin, tazobactam	g	373.5		14	g	26.6786	83.0203
			tigecycline	g	2.2		0.1	g	22	68.4612
			vancomycin	g	167		2	g	83.5	259.841
			voriconazole tab, vial	g	2		0.4	g	5	15.5594
			azithromycin	g			0.3	g	0	0
			teicoplanin	g	2.4		0.4	g	6	18.6712
			trimethoprim- sulfamethoxazole	g	30.72		0.4	g	76.8	238.992
			imipenem	g			2	g		0
			Ceftazidime-Avibactam	g			6	g	0	0
			Aztreonam	g			4	g	0	0
			ceftaroline	g			1.2	g	0	0
										0
										0
										0
										0
										0
										0
										0
										2237.71
