# Supplementary material for: Evaluating the effects of antimicrobial stewardship program on antimicrobial consumption and resistance patterns: a quasi-experimental study
Source: BMC Infect Dis. 2026 May 20;26:988. doi: 10.1186/s12879-026-13358-8 (PMC13195955; doi:10.1186/s12879-026-13358-8)
Supplement: Supplementary file 13 — Supplementary Material 13 [file 12879_2026_13358_MOESM13_ESM.xlsx]

## Sheet: Sheet1
Dispenced year	dispenced month	unit	product	unit	net quantity	charge	WHO DDD	DDD unit	DDD	DDD/1000 pts
			amikacin 0.5	g			1	g	0	0
			ampicillin-sulbactam 1.5	g			6	g	0	0
			amoxicillin - clavulanate oral	g	28		1.5	g	18.6667	61.0181
			amoxicillin - clavulanate IV	g			3	g	0	0
			anidulafungin	g			0.1	g	0	0
			amphotericin B	mg			35	mg	0	0
			Liposomal amphotericin B	mg			35	mg	0	0
			caspofungin	mg	600		50	mg	12	39.2259
			cefazolin	g	301		3	g	100.333	327.972
			Cefotaxim	g			4	g	0	0
			ceftazidime	g	47		4	g	11.75	38.4087
			ceftriaxone	g	8		2	g	4	13.0753
			cefepime	g			4	g	0	0
			ciprofloxacin oral	g			1	g	0	0
			ciprofloxacin iv	g			0.8	g	0	0
			clindamycin iv	g	3.6		1.8	g	2	6.53766
			clindamycin oral	g			1.2	g	0	0
			colistin	MU			9	MU	0	0
			ertapenem	g			1	g	0	0
			erythromycin	g			1	g	0	0
			erythromycin ethylsuccinate tablets	g			2	g	0	0
			fluonazole oral	g	0.45		0.2	g	2.25	7.35486
			fluconazole iv	g			0.2	g	0	0
			gentamicin	g	2.24		0.24	g	9.33333	30.5091
			Linezoliod oral,IV	g	30.6		1.2	g	25.5	83.3551
			Levofloxacin oral ,iv	g	18.5		0.5	g	37	120.947
			meropenem 1 g	g	267		3	g	89	290.926
			meropenem 500 mg	g			3	g	0	0
			metronidazol tab	g	26		2	g	13	42.4948
			metronidazole vial	g	33.5		1.5	g	22.3333	73.0038
			nitrofurantoin	g			0.2	g	0	0
			piperacillin, tazobactam	g	310.5		14	g	22.1786	72.4979
			tigecycline	g			0.1	g	0	0
			vancomycin	g	123		2	g	61.5	201.033
			voriconazole tab, vial	g	9.2		0.4	g	23	75.1831
			azithromycin	g			0.3	g	0	0
			teicoplanin	g			0.4	g	0	0
			trimethoprim- sulfamethoxazole	g			0.4	g	0	0
			imipenem	g			2	g		0
			Ceftazidime-Avibactam	g			6	g	0	0
			Aztreonam	g			4	g	0	0
			ceftaroline	g			1.2	g	0	0
										0
										0
										0
										0
										0
										0
										0
										1483.54
