# Supplementary material for: Evaluating the effects of antimicrobial stewardship program on antimicrobial consumption and resistance patterns: a quasi-experimental study
Source: BMC Infect Dis. 2026 May 20;26:988. doi: 10.1186/s12879-026-13358-8 (PMC13195955; doi:10.1186/s12879-026-13358-8)
Supplement: Supplementary file 14 — Supplementary Material 14 [file 12879_2026_13358_MOESM14_ESM.xlsx]

## Sheet: Sheet1
Dispenced year	dispenced month	unit	product	unit	net quantity	charge	WHO DDD	DDD unit	DDD	DDD/1000 pts
			amikacin 0.5	g			1	g	0	0
			ampicillin-sulbactam 1.5	g	27		6	g	4.5	12.1912
			amoxicillin - clavulanate oral	g			1.5	g	0	0
			amoxicillin - clavulanate IV	g	21		3	g	7	18.964
			anidulafungin	g			0.1	g	0	0
			amphotericin B	mg			35	mg	0	0
			Liposomal amphotericin B	mg			35	mg	0	0
			caspofungin	mg			50	mg	0	0
			cefazolin	g	527		3	g	175.667	475.907
			Cefotaxim	g			4	g	0	0
			ceftazidime	g	86		4	g	21.5	58.2466
			ceftriaxone	g	13		2	g	6.5	17.6094
			cefepime	g	81		4	g	20.25	54.8602
			ciprofloxacin oral	g			1	g	0	0
			ciprofloxacin iv	g			0.8	g	0	0
			clindamycin iv	g	3.6		1.8	g	2	5.41829
			clindamycin oral	g			1.2	g	0	0
			colistin	MU			9	MU	0	0
			ertapenem	g			1	g	0	0
			erythromycin	g			1	g	0	0
			erythromycin ethylsuccinate tablets	g			2	g	0	0
			fluonazole oral	g	0.3		0.2	g	1.5	4.06372
			fluconazole iv	g	0.12		0.2	g	0.6	1.62549
			gentamicin	g	2		0.24	g	8.33333	22.5762
			Linezoliod oral,IV	g	34.2		1.2	g	28.5	77.2107
			Levofloxacin oral ,iv	g	2.5		0.5	g	5	13.5457
			meropenem 1 g	g	196		3	g	65.3333	176.998
			meropenem 500 mg	g			3	g	0	0
			metronidazol tab	g	36.5		2	g	18.25	49.4419
			metronidazole vial	g	1.5		1.5	g	1	2.70915
			nitrofurantoin	g			0.2	g	0	0
			piperacillin, tazobactam	g	567		14	g	40.5	109.72
			tigecycline	g	0.35		0.1	g	3.5	9.48201
			vancomycin	g	192		2	g	96	260.078
			voriconazole tab, vial	g	12.8		0.4	g	32	86.6927
			azithromycin	g			0.3	g	0	0
			teicoplanin	g	3.2		0.4	g	8	21.6732
			trimethoprim- sulfamethoxazole	g	67.2		0.4	g	168	455.137
			imipenem	g	12		2	g		0
			Ceftazidime-Avibactam	g	7.5		6	g	1.25	3.38643
			Aztreonam	g			4	g	0	0
			ceftaroline	g			1.2	g	0	0
										0
										0
										0
										0
										0
										0
										0
										1937.54
