# Supplementary material for: Evaluating the effects of antimicrobial stewardship program on antimicrobial consumption and resistance patterns: a quasi-experimental study
Source: BMC Infect Dis. 2026 May 20;26:988. doi: 10.1186/s12879-026-13358-8 (PMC13195955; doi:10.1186/s12879-026-13358-8)
Supplement: Supplementary file 15 — Supplementary Material 15 [file 12879_2026_13358_MOESM15_ESM.xlsx]

## Sheet: Sheet1
Dispenced year	dispenced month	unit	product	unit	net quantity	charge	WHO DDD	DDD unit	DDD	DDD/1000 pts
			amikacin 0.5	g			1	g	0	0
			ampicillin-sulbactam 1.5	g	1.5		6	g	0.25	0.80177
			amoxicillin - clavulanate oral	g	20		1.5	g	13.3333	42.7611
			amoxicillin - clavulanate IV	g			3	g	0	0
			anidulafungin	g			0.1	g	0	0
			amphotericin B	mg			35	mg	0	0
			Liposomal amphotericin B	mg			35	mg	0	0
			caspofungin	mg	350		50	mg	7	22.4496
			cefazolin	g	318		3	g	106	339.951
			Cefotaxim	g			4	g	0	0
			ceftazidime	g	90		4	g	22.5	72.1593
			ceftriaxone	g			2	g	0	0
			cefepime	g	52		4	g	13	41.6921
			ciprofloxacin oral	g	0.5		1	g	0.5	1.60354
			ciprofloxacin iv	g	3.6		0.8	g	4.5	14.4319
			clindamycin iv	g	1.2		1.8	g	0.666667	2.13805
			clindamycin oral	g			1.2	g	0	0
			colistin	MU			9	MU	0	0
			ertapenem	g			1	g	0	0
			erythromycin	g			1	g	0	0
			erythromycin ethylsuccinate tablets	g			2	g	0	0
			fluonazole oral	g	0.45		0.2	g	2.25	7.21593
			fluconazole iv	g	2.1		0.2	g	10.5	33.6744
			gentamicin	g	2.8		0.24	g	11.6667	37.4159
			Linezoliod oral,IV	g	45		1.2	g	37.5	120.266
			Levofloxacin oral ,iv	g	20		0.5	g	40	128.283
			meropenem 1 g	g	194		3	g	64.6667	207.391
			meropenem 500 mg	g			3	g	0	0
			metronidazol tab	g	11		2	g	5.5	17.6389
			metronidazole vial	g	27.5		1.5	g	18.3333	58.7965
			nitrofurantoin	g			0.2	g	0	0
			piperacillin, tazobactam	g	562.5		14	g	40.1786	128.856
			tigecycline	g	3.55		0.1	g	35.5	113.851
			vancomycin	g	200		2	g	100	320.708
			voriconazole tab, vial	g	1		0.4	g	2.5	8.0177
			azithromycin	g			0.3	g	0	0
			teicoplanin	g			0.4	g	0	0
			trimethoprim- sulfamethoxazole	g	33.6		0.4	g	84	269.395
			imipenem	g			2	g		0
			Ceftazidime-Avibactam	g	45		6	g	7.5	24.0531
			Aztreonam	g			4	g	0	0
			ceftaroline	g			1.2	g	0	0
										0
										0
										0
										0
										0
										0
										0
										2013.55
