# Supplementary material for: Evaluating the effects of antimicrobial stewardship program on antimicrobial consumption and resistance patterns: a quasi-experimental study
Source: BMC Infect Dis. 2026 May 20;26:988. doi: 10.1186/s12879-026-13358-8 (PMC13195955; doi:10.1186/s12879-026-13358-8)
Supplement: Supplementary file 16 — Supplementary Material 16 [file 12879_2026_13358_MOESM16_ESM.xlsx]

## Sheet: Sheet1
Dispenced year	dispenced month	unit	product	unit	net quantity	charge	WHO DDD	DDD unit	DDD	DDD/1000 pts
			amikacin 0.5	g			1	g	0	0
			ampicillin-sulbactam 1.5	g	19.5		6	g	3.25	12.1083
			amoxicillin - clavulanate oral	g	7		1.5	g	4.66667	17.3863
			amoxicillin - clavulanate IV	g			3	g	0	0
			anidulafungin	g			0.1	g	0	0
			amphotericin B	mg			35	mg	0	0
			Liposomal amphotericin B	mg	3500		35	mg	100	372.564
			caspofungin	mg	350		50	mg	7	26.0795
			cefazolin	g	460		3	g	153.333	571.265
			Cefotaxim	g			4	g	0	0
			ceftazidime	g	11		4	g	2.75	10.2455
			ceftriaxone	g	71		2	g	35.5	132.26
			cefepime	g			4	g	0	0
			ciprofloxacin oral	g	2.5		1	g	2.5	9.31411
			ciprofloxacin iv	g	2.2		0.8	g	2.75	10.2455
			clindamycin iv	g	66.6		1.8	g	37	137.849
			clindamycin oral	g	1.5		1.2	g	1.25	4.65705
			colistin	MU	913		9	MU	101.444	377.946
			ertapenem	g			1	g	0	0
			erythromycin	g			1	g	0	0
			erythromycin ethylsuccinate tablets	g			2	g	0	0
			fluonazole oral	g	6.6		0.2	g	33	122.946
			fluconazole iv	g	1.8		0.2	g	9	33.5308
			gentamicin	g			0.24	g	0	0
			Linezoliod oral,IV	g	33		1.2	g	27.5	102.455
			Levofloxacin oral ,iv	g	7		0.5	g	14	52.159
			meropenem 1 g	g	364		3	g	121.333	452.045
			meropenem 500 mg	g			3	g	0	0
			metronidazol tab	g	0.5		2	g	0.25	0.931411
			metronidazole vial	g	26.5		1.5	g	17.6667	65.8197
			nitrofurantoin	g			0.2	g	0	0
			piperacillin, tazobactam	g	733.5		14	g	52.3929	195.197
			tigecycline	g	5.55		0.1	g	55.5	206.773
			vancomycin	g	142.5		2	g	71.25	265.452
			voriconazole tab, vial	g	2.4		0.4	g	6	22.3539
			azithromycin	g			0.3	g	0	0
			teicoplanin	g	57		0.4	g	142.5	530.904
			trimethoprim- sulfamethoxazole	g	0.96		0.4	g	2.4	8.94154
			imipenem	g	8		2	g		0
			Ceftazidime-Avibactam	g	177.5		6	g	29.5833	110.217
			Aztreonam	g			4	g	0	0
			ceftaroline	g	12		1.2	g	10	37.2564
										0
										0
										0
										0
										0
										0
										0
										3888.9
