# Supplementary material for: Evaluating the effects of antimicrobial stewardship program on antimicrobial consumption and resistance patterns: a quasi-experimental study
Source: BMC Infect Dis. 2026 May 20;26:988. doi: 10.1186/s12879-026-13358-8 (PMC13195955; doi:10.1186/s12879-026-13358-8)
Supplement: Supplementary file 17 — Supplementary Material 17 [file 12879_2026_13358_MOESM17_ESM.xlsx]

## Sheet: Sheet1
Dispenced year	dispenced month	unit	product	unit	net quantity	charge	WHO DDD	DDD unit	DDD	DDD/1000 pts
			amikacin 0.5	g	7		1	g	7	22.1828
			ampicillin-sulbactam 1.5	g			6	g	0	0
			amoxicillin - clavulanate oral	g	23		1.5	g	15.3333	48.5909
			amoxicillin - clavulanate IV	g			3	g	0	0
			anidulafungin	g			0.1	g	0	0
			amphotericin B	mg			35	mg	0	0
			Liposomal amphotericin B	mg	2400		35	mg	68.5714	217.301
			caspofungin	mg	1450		50	mg	29	91.9001
			cefazolin	g	580		3	g	193.333	612.667
			Cefotaxim	g			4	g	0	0
			ceftazidime	g			4	g	0	0
			ceftriaxone	g	4		2	g	2	6.33794
			cefepime	g	42		4	g	10.5	33.2742
			ciprofloxacin oral	g			1	g	0	0
			ciprofloxacin iv	g			0.8	g	0	0
			clindamycin iv	g	40.8		1.8	g	22.6667	71.83
			clindamycin oral	g	2.7		1.2	g	2.25	7.13018
			colistin	MU	785		9	MU	87.2222	276.405
			ertapenem	g			1	g	0	0
			erythromycin	g			1	g	0	0
			erythromycin ethylsuccinate tablets	g			2	g	0	0
			fluonazole oral	g			0.2	g	0	0
			fluconazole iv	g			0.2	g	0	0
			gentamicin	g			0.24	g	0	0
			Linezoliod oral,IV	g	2.4		1.2	g	2	6.33794
			Levofloxacin oral ,iv	g	10		0.5	g	20	63.3794
			meropenem 1 g	g	209		3	g	69.6667	220.772
			meropenem 500 mg	g			3	g	0	0
			metronidazol tab	g	21		2	g	10.5	33.2742
			metronidazole vial	g	34		1.5	g	22.6667	71.83
			nitrofurantoin	g			0.2	g	0	0
			piperacillin, tazobactam	g	625.5		14	g	44.6786	141.585
			tigecycline	g	3.4		0.1	g	34	107.745
			vancomycin	g	216.5		2	g	108.25	343.041
			voriconazole tab, vial	g	1.2		0.4	g	3	9.50691
			azithromycin	g	2		0.3	g	6.66667	21.1265
			teicoplanin	g	86.6		0.4	g	216.5	686.082
			trimethoprim- sulfamethoxazole	g	15.36		0.4	g	38.4	121.688
			imipenem	g	18.5		2	g		0
			Ceftazidime-Avibactam	g	17.5		6	g	2.91667	9.24283
			Aztreonam	g			4	g	0	0
			ceftaroline	g	22.2		1.2	g	18.5	58.6259
										0
										0
										0
										0
										0
										0
										0
										3281.86
