# Supplementary material for: Evaluating the effects of antimicrobial stewardship program on antimicrobial consumption and resistance patterns: a quasi-experimental study
Source: BMC Infect Dis. 2026 May 20;26:988. doi: 10.1186/s12879-026-13358-8 (PMC13195955; doi:10.1186/s12879-026-13358-8)
Supplement: Supplementary file 18 — Supplementary Material 18 [file 12879_2026_13358_MOESM18_ESM.xlsx]

## Sheet: Sheet1
Dispenced year	dispenced month	unit	product	unit	net quantity	charge	WHO DDD	DDD unit	DDD	DDD/1000 pts
			amikacin 0.5	g	49		1	g	49	97.5629
			ampicillin-sulbactam 1.5	g	60		6	g	10	19.9108
			amoxicillin - clavulanate oral	g	22		1.5	g	14.6667	29.2025
			amoxicillin - clavulanate IV	g			3	g	0	0
			anidulafungin	g			0.1	g	0	0
			amphotericin B	mg			35	mg	0	0
			Liposomal amphotericin B	mg			35	mg	0	0
			caspofungin	mg	5050		50	mg	101	201.099
			cefazolin	g	503.5		3	g	167.833	334.17
			Cefotaxim	g			4	g	0	0
			ceftazidime	g	52		4	g	13	25.884
			ceftriaxone	g	34		2	g	17	33.8484
			cefepime	g	58		4	g	14.5	28.8707
			ciprofloxacin oral	g	2		1	g	2	3.98216
			ciprofloxacin iv	g	0.4		0.8	g	0.5	0.99554
			clindamycin iv	g	10.2		1.8	g	5.66667	11.2828
			clindamycin oral	g			1.2	g	0	0
			colistin	MU	134		9	MU	14.8889	29.645
			ertapenem	g			1	g	0	0
			erythromycin	g			1	g	0	0
			erythromycin ethylsuccinate tablets	g			2	g	0	0
			fluonazole oral	g			0.2	g	0	0
			fluconazole iv	g	2.7		0.2	g	13.5	26.8796
			gentamicin	g			0.24	g	0	0
			Linezoliod oral,IV	g	34.2		1.2	g	28.5	56.7458
			Levofloxacin oral ,iv	g	14		0.5	g	28	55.7502
			meropenem 1 g	g	214		3	g	71.3333	142.03
			meropenem 500 mg	g			3	g	0	0
			metronidazol tab	g	29		2	g	14.5	28.8707
			metronidazole vial	g	29		1.5	g	19.3333	38.4942
			nitrofurantoin	g			0.2	g	0	0
			piperacillin, tazobactam	g	603		14	g	43.0714	85.7587
			tigecycline	g	0.85		0.1	g	8.5	16.9242
			vancomycin	g	159.5		2	g	79.75	158.789
			voriconazole tab, vial	g	0.4		0.4	g	1	1.99108
			azithromycin	g	3		0.3	g	10	19.9108
			teicoplanin	g	86		0.4	g	215	428.082
			trimethoprim- sulfamethoxazole	g	12		0.4	g	30	59.7324
			imipenem	g	6.5		2	g		0
			Ceftazidime-Avibactam	g	87.5		6	g	14.5833	29.0366
			Aztreonam	g			4	g	0	0
			ceftaroline	g			1.2	g	0	0
										0
										0
										0
										0
										0
										0
										0
										1965.45
