# Supplementary material for: Evaluating the effects of antimicrobial stewardship program on antimicrobial consumption and resistance patterns: a quasi-experimental study
Source: BMC Infect Dis. 2026 May 20;26:988. doi: 10.1186/s12879-026-13358-8 (PMC13195955; doi:10.1186/s12879-026-13358-8)
Supplement: Supplementary file 19 — Supplementary Material 19 [file 12879_2026_13358_MOESM19_ESM.xlsx]

## Sheet: Sheet1
Dispenced year	dispenced month	unit	product	unit	net quantity	charge	WHO DDD	DDD unit	DDD	DDD/1000 pts
			amikacin 0.5	g	0.5		1	g	0.5	1.35903		1.35903
			ampicillin-sulbactam 1.5	g	36		6	g	6	16.3083		16.3083
			amoxicillin - clavulanate oral	g			1.5	g	0	0		0
			amoxicillin - clavulanate IV	g	10		3	g	3.33333	9.06019		9.06019
			anidulafungin	g			0.1	g	0	0		0
			amphotericin B	mg			35	mg	0	0		0
			Liposomal amphotericin B	mg	250		35	mg	7.14286	19.4147		19.4147
			caspofungin	mg	350		50	mg	7	19.0264		19.0264
			cefazolin	g	208		3	g	69.3333	188.452		188.452
			Cefotaxim	g			4	g	0	0		0
			ceftazidime	g			4	g	0	0		0
			ceftriaxone	g	32		2	g	16	43.4889		43.4889
			cefepime	g	148		4	g	37	100.568		0
			ciprofloxacin oral	g	16		1	g	16	43.4889		43.4889
			ciprofloxacin iv	g	2.2		0.8	g	2.75	7.47465		7.47465
			clindamycin iv	g	4.8		1.8	g	2.66667	7.24815		7.24815
			clindamycin oral	g			1.2	g	0	0		0
			colistin	MU	184		9	MU	20.4444	55.5691		55.5691
			ertapenem	g			1	g	0	0		0
			erythromycin	g			1	g	0	0		0
			erythromycin ethylsuccinate tablets	g			2	g	0	0		0
			fluonazole oral	g			0.2	g	0	0		0
			fluconazole iv	g			0.2	g	0	0		0
			gentamicin	g			0.24	g	0	0		0
			Linezoliod oral,IV	g	32.4		1.2	g	27	73.3875		73.3875
			Levofloxacin oral ,iv	g	14		0.5	g	28	76.1056		76.1056
			meropenem 1 g	g	192		3	g	64	173.956		86.9778
			meropenem 500 mg	g			3	g	0	0		0
			metronidazol tab	g	74		2	g	37	100.568		100.568
			metronidazole vial	g	18		1.5	g	12	32.6167		32.6167
			nitrofurantoin	g			0.2	g	0	0		0
			piperacillin, tazobactam	g	513		14	g	36.6429	99.5973		2.62098
			tigecycline	g	0.4		0.1	g	4	10.8722		0
			vancomycin	g	215		2	g	107.5	292.191		0
			voriconazole tab, vial	g	1		0.4	g	2.5	6.79514		6.79514
			azithromycin	g	4		0.3	g	13.3333	36.2407		36.2407
			teicoplanin	g	63.8		0.4	g	159.5	433.53		433.53
			trimethoprim- sulfamethoxazole	g	11.04		0.4	g	27.6	75.0183		75.0183
			imipenem	g	26		2	g		0		0
			Ceftazidime-Avibactam	g	32.5		6	g	5.41667	14.7228		14.7228
			Aztreonam	g			4	g	0	0		0
			ceftaroline	g			1.2	g	0	0		0
										0		0
										0		0
										0		0
										0		0
										0		0
										0		0
										0		0
										1937.06
