# Supplementary material for: Evaluating the effects of antimicrobial stewardship program on antimicrobial consumption and resistance patterns: a quasi-experimental study
Source: BMC Infect Dis. 2026 May 20;26:988. doi: 10.1186/s12879-026-13358-8 (PMC13195955; doi:10.1186/s12879-026-13358-8)
Supplement: Supplementary file 20 — Supplementary Material 20 [file 12879_2026_13358_MOESM20_ESM.xlsx]

## Sheet: Sheet1
Dispenced year	dispenced month	unit	product	unit	net quantity	charge	WHO DDD	DDD unit	DDD	DDD/1000 pts
			amikacin 0.5	g	1.5		1	g	1.5	4.61084
			ampicillin-sulbactam 1.5	g			6	g	0	0
			amoxicillin - clavulanate oral	g	20		1.5	g	13.3333	40.9853
			amoxicillin - clavulanate IV	g			3	g	0	0
			anidulafungin	g	1.2		0.1	g	12	36.8868
			amphotericin B	mg			35	mg	0	0
			Liposomal amphotericin B	mg	1200		35	mg	34.2857	105.391
			caspofungin	mg	350		50	mg	7	21.5173
			cefazolin	g	545		3	g	181.667	558.425
			Cefotaxim	g			4	g	0	0
			ceftazidime	g	254		4	g	63.5	195.192
			ceftriaxone	g			2	g	0	0
			cefepime	g	22		4	g	5.5	16.9064
			ciprofloxacin oral	g	1.5		1	g	1.5	4.61084
			ciprofloxacin iv	g			0.8	g	0	0
			clindamycin iv	g			1.8	g	0	0
			clindamycin oral	g			1.2	g	0	0
			colistin	MU	128		9	MU	14.2222	43.7176
			ertapenem	g			1	g	0	0
			erythromycin	g			1	g	0	0
			erythromycin ethylsuccinate tablets	g			2	g	0	0
			fluonazole oral	g	0.15		0.2	g	0.75	2.30542
			fluconazole iv	g	0.8		0.2	g	4	12.2956
			gentamicin	g	0.16		0.24	g	0.666667	2.04926
			Linezoliod oral,IV	g	25.8		1.2	g	21.5	66.0888
			Levofloxacin oral ,iv	g	3.5		0.5	g	7	21.5173
			meropenem 1 g	g	94		3	g	31.3333	96.3154
			meropenem 500 mg	g			3	g	0	0
			metronidazol tab	g	19.5		2	g	9.75	29.9705
			metronidazole vial	g	12.5		1.5	g	8.33333	25.6158
			nitrofurantoin	g			0.2	g	0	0
			piperacillin, tazobactam	g	625.5		14	g	44.6786	137.337
			tigecycline	g	2.9		0.1	g	29	89.143
			vancomycin	g	196.5		2	g	98.25	302.01
			voriconazole tab, vial	g			0.4	g	0	0
			azithromycin	g			0.3	g	0	0
			teicoplanin	g			0.4	g	0	0
			trimethoprim- sulfamethoxazole	g	13.44		0.4	g	33.6	103.283
			imipenem	g			2	g		0
			Ceftazidime-Avibactam	g			6	g	0	0
			Aztreonam	g			4	g	0	0
			ceftaroline	g			1.2	g	0	0
										0
										0
										0
										0
										0
										0
										0
										1916.17
