# Supplementary material for: Evaluating the effects of antimicrobial stewardship program on antimicrobial consumption and resistance patterns: a quasi-experimental study
Source: BMC Infect Dis. 2026 May 20;26:988. doi: 10.1186/s12879-026-13358-8 (PMC13195955; doi:10.1186/s12879-026-13358-8)
Supplement: Supplementary file 21 — Supplementary Material 21 [file 12879_2026_13358_MOESM21_ESM.xlsx]

## Sheet: Sheet1
Dispenced year	dispenced month	unit	product	unit	net quantity	charge	WHO DDD	DDD unit	DDD	DDD/1000 pts
			amikacin 0.5	g	2.5		1	g	2.5	5.96687
			ampicillin-sulbactam 1.5	g	48		6	g	8	19.094
			amoxicillin - clavulanate oral	g	86		1.5	g	57.3333	136.84
			amoxicillin - clavulanate IV	g			3	g	0	0
			anidulafungin	g	0.8		0.1	g	8	19.094
			amphotericin B	mg			35	mg	0	0
			Liposomal amphotericin B	mg			35	mg	0	0
			caspofungin	mg			50	mg	0	0
			cefazolin	g	686.5		3	g	228.833	546.168
			Cefotaxim	g			4	g	0	0
			ceftazidime	g	84		4	g	21	50.1217
			ceftriaxone	g	6		2	g	3	7.16025
			cefepime	g	91		4	g	22.75	54.2985
			ciprofloxacin oral	g			1	g	0	0
			ciprofloxacin iv	g			0.8	g	0	0
			clindamycin iv	g			1.8	g	0	0
			clindamycin oral	g			1.2	g	0	0
			colistin	MU	124		9	MU	13.7778	32.8841
			ertapenem	g			1	g	0	0
			erythromycin	g			1	g	0	0
			erythromycin ethylsuccinate tablets	g			2	g	0	0
			fluonazole oral	g	0.15		0.2	g	0.75	1.79006
			fluconazole iv	g	0.8		0.2	g	4	9.547
			gentamicin	g	0.48		0.24	g	2	4.7735
			Linezoliod oral,IV	g	18.6		1.2	g	15.5	36.9946
			Levofloxacin oral ,iv	g	10.5		0.5	g	21	50.1217
			meropenem 1 g	g	106		3	g	35.3333	84.3318
			meropenem 500 mg	g			3	g	0	0
			metronidazol tab	g	22		2	g	11	26.2542
			metronidazole vial	g			1.5	g	0	0
			nitrofurantoin	g			0.2	g	0	0
			piperacillin, tazobactam	g	117		14	g	8.35714	19.9464
			tigecycline	g	2.4		0.1	g	24	57.282
			vancomycin	g	171.5		2	g	85.75	204.664
			voriconazole tab, vial	g			0.4	g	0	0
			azithromycin	g	1.5		0.3	g	5	11.9337
			teicoplanin	g			0.4	g	0	0
			trimethoprim- sulfamethoxazole	g	7.68		0.4	g	19.2	45.8256
			imipenem	g			2	g		0
			Ceftazidime-Avibactam	g			6	g	0	0
			Aztreonam	g			4	g	0	0
			ceftaroline	g			1.2	g	0	0
										0
										0
										0
										0
										0
										0
										0
										1425.09
